# Supplementary material for: Variable Fitness Response of Two Rotifer Species Exposed to Microplastics Particles: The Role of Food Quantity and Quality
Source: Toxics. 2021 Nov 13;9(11):305. doi: 10.3390/toxics9110305 (PMC8619062; doi:10.3390/toxics9110305)
Supplement: Supplementary file 1 [file toxics-09-00305-s001.zip]

Archive with 1 entries (1 files):
- toxics-1451395-supplementary.pdf
